# Supplementary material for: Novel Genome-Engineered H Alleles Differentially Affect Lateral Inhibition and Cell Dichotomy Processes during Bristle Organ Development
Source: Genes (Basel). 2024 Apr 26;15(5):552. doi: 10.3390/genes15050552 (PMC11121709; doi:10.3390/genes15050552)
Supplement: Supplementary file 1 [file genes-15-00552-s001.zip]

Archive with 1 entries (1 files):
- genes-2959186-supplementary.pdf
